# Supplementary material for: Community-Based Health Education Led by Women’s Groups Significantly Improved Maternal Health Service Utilization in Southern Ethiopia: A Cluster Randomized Controlled Trial
Source: Healthcare (Basel). 2024 May 18;12(10):1045. doi: 10.3390/healthcare12101045 (PMC11121210; doi:10.3390/healthcare12101045)
Supplement: Supplementary file 1 [file healthcare-12-01045-s001.zip]

Archive with 4 entries (4 files):
- File S1.pdf
- File S2.pdf
- File S3.pdf
- File S4.dta
